# Supplementary material for: Genome-Wide Identification, Evolutionary Analysis and Seasonal Expression Patterns of the Sox Gene Family in the Daurian Ground Squirrel (Spermophilus dauricus)
Source: Vet Sci. 2026 Jun 3;13(6):553. doi: 10.3390/vetsci13060553 (PMC13307870; doi:10.3390/vetsci13060553)
Supplement: Supplementary file 1 [file vetsci-13-00553-s001.zip]

Archive with 4 entries (4 files):
- Table S1.The statistics of the species represented in the phylogenetic tree and the corresponding total number of Sox gene family.xlsx
- Table S2. The secondary structure prediction of Sox proteins.xlsx
- Table S3. The prediction of signal peptides and cleavage sites of Sox proteins.xlsx
- Table S4. The accession no. of different Sox gene family in different organisms.xlsx
