# Supplementary material for: Genome-Wide Identification, Evolutionary Analysis and Seasonal Expression Patterns of the Sox Gene Family in the Daurian Ground Squirrel (Spermophilus dauricus)
Source: Vet Sci. 2026 Jun 3;13(6):553. doi: 10.3390/vetsci13060553 (PMC13307870; doi:10.3390/vetsci13060553)
Supplement: Supplementary file 1 [file vetsci-13-00553-s001.zip › Table S1.The statistics of the species represented in the phylogenetic tree and the corresponding total number of Sox gene family.xlsx]

## Sheet: Sheet1
The statistics of the species represented in the phylogenetic tree and the corresponding total number of Sox gene family
Specie name	A Subfamily	B Subfamily					C Subfamily		D Subfamily			E Subfamily			F Subfamily			G Subfamily
	Sry	Sox1	Sox2	Sox3	Sox14	Sox21	Sox4	Sox11	Sox5	Sox6	Sox13	Sox8	Sox9	Sox10	Sox18	Sox17	Sox7	Sox15
Spermophilus dauricus	-	-	-	-	-	-	1	1	1	1	1	1	1	1	1	1	-	1
Ailuropoda melanoleuca	1	1	1	-	-	1	1	-	-	-	1	1	1	1	-	1	1	1
Bos taurus	1	1	1	1	1	1	1	-	-	-	1	1	1	1	1	1	1	1
Capra hircus	1	-	1	-	1	1	-	-	-	-	-	-	-	-	-	-	-	-
Cricetulus griseus	-	-	1	-	1	-	-	-	1	-	1	1	-	1	1	-	1	1
Danio rerio	-	-	1	1	1	-	-	-	1	-	1	1	1	1	-	-	-	-
Erinaceus europaeus	-	-	-	-	1	-	1	-	-	-	1	1	-	1	1	1	1	1
Homo sapiens	-	1	1	1	-	1	1	1	-	-	1	1	1	1	1	1	1	1
Marmota	-	-	1	-	1	1	-	-	1	-	1	1	-	-	1	1	1	1
Meriones unguiculatus	-	1	1	1	1	1	1	-	-	-	-	1	1	1	1	1	-	1
Microtus ochrogaster	-	1	1	1	1	1	1	-	-	-	1	1	1	1	1	1	1	1
Mus musculus	1	1	1	1	1	1	1	1	1	-	1	1	1	1	-	1	-	-
Ovis aries	1	1	1	1	1	1	1	-	-	-	-	1	1	1	1	1	-	1
Sciurus carolinensis	-	1	1	1	1	1	1	-	-	-	1	1	1	1	1	1	1	-
Urocitellus parryii	-	1	-	1	1	1	1	-	-	-	1	1	1	1	-	1	-	1
Ictidomys tridecemlineatus	-	-	1	-	1	-	-	-	-	-	1	1	1	-	1	-	1	1
Ursus maritimus	-	-	1	1	1	1	1	-	-	-	1	-	-	1	-	1	-	-
