# Supplementary material for: Genome-Wide Identification, Evolutionary Analysis and Seasonal Expression Patterns of the Sox Gene Family in the Daurian Ground Squirrel (Spermophilus dauricus)
Source: Vet Sci. 2026 Jun 3;13(6):553. doi: 10.3390/vetsci13060553 (PMC13307870; doi:10.3390/vetsci13060553)
Supplement: Supplementary file 1 [file vetsci-13-00553-s001.zip › Table S2. The secondary structure prediction of Sox proteins.xlsx]

## Sheet: Sheet1
The secondary structure prediction of Sox proteins
Gene ID	Gene name	α-helix	Random coil	β-turns	Extended strand	Sequence length
SD13G0244	SdSox4	0.1261	0.8526	0.0107	0.0107	468
SD06G0248	SdSox5	0.288	0.6907	0.0067	0.0147	750
SD03G1546	SdSox6	0.3033	0.6731	0.0104	0.0133	676
SD08G0485	SdSox8	0.1447	0.8402	0.0108	0.0043	463
SD11G0943	SdSox9	0.1149	0.8673	0.0099	0.0079	505
SD06G1070	SdSox10	0.1239	0.8526	0.0107	0.0128	468
SD14G0037	SdSox11	0.1357	0.8439	0.0113	0.009	442
SD08G1103	SdSox13	0.3013	0.6547	0.0147	0.0293	614
SD11G0147	SdSox15	0.1931	0.7682	0.0215	0.0172	233
SD05G0031	SdSox17	0.1388	0.8349	0.012	0.0144	418
SD04G1373	SdSox18	0.1201	0.8564	0.0131	0.0104	383
