# Supplementary material for: Genome-Wide Identification, Evolutionary Analysis and Seasonal Expression Patterns of the Sox Gene Family in the Daurian Ground Squirrel (Spermophilus dauricus)
Source: Vet Sci. 2026 Jun 3;13(6):553. doi: 10.3390/vetsci13060553 (PMC13307870; doi:10.3390/vetsci13060553)
Supplement: Supplementary file 1 [file vetsci-13-00553-s001.zip › Table S3. The prediction of signal peptides and cleavage sites of Sox proteins.xlsx]

## Sheet: prediction_results
The prediction of signal peptides and cleavage sites of Sox proteins
Gene ID	Gene name	Prediction	OTHER	SP(Sec/SPI)	LIPO(Sec/SPII)	TAT(Tat/SPI)	TATLIPO(Tat/SPII)	PILIN(Sec/SPIII)
SD13G0244	SdSox4	OTHER	1	0	0	0	0	0
SD06G0248	SdSox5	OTHER	1	0	0	0	0	0
SD03G1546	SdSox6	OTHER	1	0	0	0	0	0
SD08G0485	SdSox8	OTHER	1	4e-06	0	0	0	0
SD11G0943	SdSox9	OTHER	1	0	0	0	0	0
SD06G1070	SdSox10	OTHER	1	0	0	0	0	0
SD14G0037	SdSox11	OTHER	1	0	0	0	0	0
SD08G1103	SdSox13	OTHER	1	2e-06	0	0	0	0
SD11G0147	SdSox15	OTHER	1	0	0	0	0	0
SD05G0031	SdSox17	OTHER	1	2e-06	0	0	0	0
SD04G1373	SdSox18	OTHER	0.999944	9.2e-05	1e-05	0	0	0
Note Columns: Gene ID: Unique identifier for each gene in the genome database. Gene name: Official gene symbol. Prediction: Final subcellular localization category; all genes here are classified as “OTHER” (non-secreted). OTHER: Probability that the protein is not secreted via any of the analyzed pathways. SP(Sec/SPI): Probability of secretion via the Sec-dependent pathway with a cleavable signal…
