# Supplementary material for: Genome-Wide Identification, Evolutionary Analysis and Seasonal Expression Patterns of the Sox Gene Family in the Daurian Ground Squirrel (Spermophilus dauricus)
Source: Vet Sci. 2026 Jun 3;13(6):553. doi: 10.3390/vetsci13060553 (PMC13307870; doi:10.3390/vetsci13060553)
Supplement: Supplementary file 1 [file vetsci-13-00553-s001.zip › Table S4. The accession no. of different Sox gene family in different organisms.xlsx]

## Sheet: A Subfamily
The accession no. of different Sox gene family in different species
Species	Gene Name	Accession No.
Ailuropoda melanoleuca	Sry	CAO02422.1
Bos taurus	Sry	ABY19364.1
Capra hircus	Sry	AXF84123.1
Mus musculus	Sry	AJV90864.1
Ovis aries	Sry	CAA82946.1

## Sheet: B Subfamily
The accession no. of different Sox gene family in different species
Species	Gene Name	Accession No.
Ailuropoda melanoleuca	Sox1/Sox2/Sox21	XP_034519706.1/QEQ92289.1/XP_034519700.1
Bos taurus	Sox1/Sox2/Sox3/Sox14/Sox21	XP_005214070.1/NP_001098933.1/XP_005227617.2/NP_001071596.1/XP_024855919.1
Capra hircus	Sox2/Sox14/Sox21	NP_001272601.1/XP_005675585.2/XP_017911941.1
Cricetulus griseus	Sox2/Sox14	EGW03628.1/EGV98757.1
Danio rerio	Sox2/Sox3/Sox14	NP_998283.1/BAE48584.1/NP_001032769.1
Erinaceus europaeus	Sox14	XP_007521865.1
Homo sapiens	Sox1/Sox2/Sox3/Sox21	NP_005977.2/P48431.1/NP_005625.2/NP_009015.1
Marmota	Sox2/Sox14/Sox21	XP_015349810.1/XP_015342792.1/XP_015339435.1
Meriones unguiculatus	Sox1/Sox2/Sox3/Sox14/Sox21	XP_021506054.1/XP_021497711.1/XP_021519386.1/XP_021515814.1/XP_021492778.1
Microtus ochrogaster	Sox1/Sox2/Sox3/Sox14/Sox21	XP_005366342.1/KAH0508587.1/KAH0520179.1/KAH0519469.1/XP_026638975.1/
Mus musculus	Sox1/Sox2/Sox3/Sox14/Sox21	CAA63846.1/CAA63847.1/CAA63845.1/NP_035570.1/NP_808421.1
Ovis aries	Sox1/Sox2/Sox3/Sox14/Sox21	XP_027829705.1/NP_001305003.1/XP_027819161.1/XP_011958232.1/XP_042110920.1
Sciurus carolinensis	Sox1/Sox2/Sox3/Sox14/Sox21	XP_047410448.1/XP_047420710.1/XP_047392867.1/XP_047419052.1/XP_047410577.1
Urocitellus parryii	Sox1/Sox3/Sox14/Sox21	XP_026235453.1/XP_026248024.1/XP_026240859.1/XP_026256199.1
Ictidomys tridecemlineatus	Sox2/Sox14	KAG3271059.1/XP_005328059.1
Ursus maritimus	Sox2/Sox3/Sox14/Sox21	XP_040477686.1/XP_040497816.1/XP_008706371.1/XP_040476695.1

## Sheet: C Subfamily
The accession no. of different Sox gene family in different species
Species	Gene Name	Accession No.
Ailuropoda melanoleuca	Sox4	XP_034516148.1
Bos taurus	Sox4	NP_001071596.1
Erinaceus europaeus	Sox4	XP_007525214.1
Homo sapiens	Sox4/Sox11	NP_003098.1/NP_003099.1
Meriones unguiculatus	Sox4	KAH0506717.1
Mus musculus	Sox4/Sox11	CAA49779.1/NP_033260.4
Ovis aries	Sox4	XP_027815027.1
Sciurus carolinensis	Sox4	XP_047414294.1
Urocitellus parryii	Sox4	XP_026263092.1
Ursus maritimus	Sox4	XP_040501042.1

## Sheet: D Subfamily
The accession no. of different Sox gene family in different species
Species	Gene Name	Accession No.
Ailuropoda melanoleuca	Sox13	XP_019654096.1
Bos taurus	Sox13	XP_005216752.1
Cricetulus griseus	Sox5/Sox13	EGV97868.1/XP_035301879.1
Danio rerio	Sox5/Sox13	NP_001028757.1/NP_001429657.1
Erinaceus europaeus	Sox13	XP_016043652.1
Homo sapiens	Sox13	NP_005677.2
Marmota	Sox5/Sox13	XP_015353725.2/XP_048665689.1
Microtus ochrogaster	Sox13	KAH0520062.1
Mus musculus	Sox5/Sox13	NP_001334435.1/NP_001407849.1
Sciurus carolinensis	Sox13	XP_047376457.1
Urocitellus parryii	Sox13	XP_026253006.1
Ictidomys tridecemlineatus	Sox13	XP_040133247.1
Ursus maritimus	Sox13	XP_040492424.1

## Sheet: E Subfamily
The accession no. of different Sox gene family in different species
Species	Gene Name	Accession No.
Ailuropoda melanoleuca	Sox8/Sox9/Sox10	XP_034525488.1/XP_019660087.2/XP_034500270.1
Bos taurus	Sox8/Sox9/Sox10	XP_002698019.4/XP_024836864.1/NP_001180176.1
Cricetulus griseus	Sox8/Sox10	XP_027280853.1/XP_027259784.1
Danio rerio	Sox8/Sox9/Sox10	AAX73357.1/NP_571718.1/AAI63883.1
Erinaceus europaeus	Sox8/Sox10	XP_007528057.2/XP_007519389.1
Homo sapiens	Sox8/Sox9/Sox10	P57073.1/P48436.1/NP_008872.1
Marmota	Sox8	XP_015346099.1
Meriones unguiculatus	Sox8/Sox9/Sox10	XP_021492786.1/XP_021490530.1/XP_021484231.1
Microtus ochrogaster	Sox8/Sox9/Sox10	KAH0520671.1/KAH0509184.1/KAH0518737.1
Mus musculus	Sox8/Sox9/Sox10	AAF35837.1/NP_035578.3/NP_035567.1
Ovis aries	Sox8/Sox9/Sox10	XP_027817142.1/XP_027829812.2/XP_027823898.1
Sciurus carolinensis	Sox8/Sox9/Sox10	XP_047389638.1/XP_047398689.1/XP_047407584.1
Urocitellus parryii	Sox9/Sox10	XP_026257138.1/XP_026267255.1
Ictidomys tridecemlineatus	Sox8/Sox9	KAG3259249.1/XP_005336044.1
Ursus maritimus	Sox10	XP_040493443.1

## Sheet: F Subfamily
The accession no. of different Sox gene family in different species
Species	Gene Name	Accession No.
Ailuropoda melanoleuca	Sox17/Sox7	XP_002925690.2/XP_011214939.2
Bos taurus	Sox18/Sox17/Sox7	NP_001069257.1/NP_001193180.1/XP_024851815.1
Cricetulus griseus	Sox18/Sox7	XP_027275812.1/EGW10350.1
Erinaceus europaeus	Sox18/Sox17/Sox7	XP_007524500.1/XP_007516051.1/XP_007517295.1
Homo sapiens	Sox18/Sox17/Sox7	NP_060889.1/NP_071899.1NP_113627.1
Marmota	Sox18/Sox17	XP_021503448.1/XP_021518182.1
Meriones unguiculatus	Sox18/Sox17/Sox7	KAH0515319.1/KAH0517616.1/KAH0519321.1
Mus musculus	Sox17	AAH60612.1
Ovis aries	Sox18/Sox17	XP_027832715.1/XP_027828760.1
Sciurus carolinensis	Sox18/Sox17/Sox7	XP_047396502.1/XP_047417202.1/XP_047405527.1
Urocitellus parryii	Sox17	XP_026250189.1
Ictidomys tridecemlineatus	Sox18/Sox7	XP_005325409.1/KAG3294262.1
Ursus maritimus	Sox17	XP_040481495.1

## Sheet: G Subfamily
The accession no. of different Sox gene family in different species
Species	Gene Name	Accession No.
Ailuropoda melanoleuca	Sox15	XP_019660673.2
Bos taurus	Sox15	NP_001179004.1
Cricetulus griseus	Sox15	XP_027282825.1
Erinaceus europaeus	Sox15	XP_007522235.1
Homo sapiens	Sox15	NP_008873.1
Marmota	Sox15	XP_015359911.1
Meriones unguiculatus	Sox15	XP_021503891.1
Microtus ochrogaster	Sox15	XP_005349830.1
Mus musculus	Sox15	XP_004012716.2
Urocitellus parryii	Sox15	XP_026246405.1
Ictidomys tridecemlineatus	Sox15	XP_005332869.2
